# Supplementary material for: Inspiring Anti-Tick Vaccine Research, Development and Deployment in Tropical Africa for the Control of Cattle Ticks: Review and Insights
Source: Vaccines (Basel). 2022 Dec 31;11(1):99. doi: 10.3390/vaccines11010099 (PMC9866923; doi:10.3390/vaccines11010099)
Supplement: Supplementary file 1 [file vaccines-11-00099-s001.zip]

Archive with 1 entries (1 files):
- vaccines-2085243-supplementary.pdf
